# Supplementary material for: Kinetic Characterization and Catalytic Mechanism of N-Acetylornithine Aminotransferase Encoded by slr1022 Gene from Synechocystis sp. PCC6803
Source: Int J Mol Sci. 2023 Mar 19;24(6):5853. doi: 10.3390/ijms24065853 (PMC10057298; doi:10.3390/ijms24065853)
Supplement: Supplementary file 1 [file ijms-24-05853-s001.zip]

Archive with 1 entries (1 files):
- ijms-2252758-supplementary.pdf
